# Supplementary material for: Fusion Inhibition of Zika Virus Entry by a Teicoplanin Pseudoaglycone Derivative with Broad Antiviral Activity
Source: Pharmaceutics. 2026 Jul 17;18(7):879. doi: 10.3390/pharmaceutics18070879 (PMC13415800; doi:10.3390/pharmaceutics18070879)
Supplement: Supplementary file 1 [file pharmaceutics-18-00879-s001.zip]

Archive with 1 entries (1 files):
- pharmaceutics-4388386-supplementary.pdf
